# Supplementary material for: Active learning-assisted directed evolution
Source: Nat Commun. 2025 Jan 16;16:714. doi: 10.1038/s41467-025-55987-8 (PMC11739421; doi:10.1038/s41467-025-55987-8)
Supplement: Supplementary file 4 — Source Data File [file 41467_2025_55987_MOESM4_ESM.xlsx]

## Sheet: Figure 2c
Figure 2c
56X								57X								59X								60X								89X
Well	StdArea	Iso1Area	Iso2Area	NormIso1	NormIso2	AA		Well	StdArea	Iso1Area	Iso2Area	NormIso1	NormIso2	AA		Well	StdArea	Iso1Area	Iso2Area	NormIso1	NormIso2	AA		Well	StdArea	Iso1Area	Iso2Area	NormIso1	NormIso2	AA		Well	StdArea	Iso1Area	Iso2Area	NormIso1	NormIso2	AA
B2	431	62	465	0.143852	1.07889	A		B2	491	1082	2016	2.20367	4.10591	A		B2	480	754	1209	1.57083	2.51875	A		B2	480	861	1731	1.79375	3.60625	A		B2	471	38	1558	0.0806794	3.30786	A
B3	441	178	482	0.403628	1.09297	C		B3	492	738	2310	1.5	4.69512	C		B3	485	655	543	1.35052	1.11959	C		B3	479	924	1591	1.92902	3.3215	C		B3	465	297	1388	0.63871	2.98495	C
B4	443	664	500	1.49887	1.12867	D		B4	RL-7-98	RL-7-98	RL-7-98	1.82043	4.87115	D		B4	481	518	937	1.07692	1.94802	D		B4	471	464	487	0.985138	1.03397	D		B4	473	132	3513	0.27907	7.42706	D
B5	442	380	1477	0.859729	3.34163	E		B5	497	1084	1947	2.18109	3.91751	E		B5	497	526	920	1.05835	1.85111	E		B5	481	366	971	0.760915	2.01871	E		B5	477	124	916	0.259958	1.92034	E
B6	437	259	461	0.592677	1.05492	F		B6	498	667	2128	1.33936	4.27309	F		B6	492	1093	1644	2.22154	3.34146	F		B6	482	1165	1589	2.41701	3.29668	F		B6	490	615	1674	1.2551	3.41633	F
B7	434	104	538	0.239631	1.23963	G		B7	476	723	970	1.51891	2.03782	G		B7	0	0	0	N/A	N/A	G		B7	479	955	1152	1.99374	2.40501	G		B7	477	30	2032	0.0628931	4.25996	G
B8	449	382	751	0.85078	1.67261	H		B8	500	609	1139	1.218	2.278	H		B8	485	499	687	1.02887	1.41649	H		B8	479	313	722	0.653445	1.50731	H		B8	478	836	1063	1.74895	2.22385	H
B9	455	425	1358	0.934066	2.98462	I		B9	501	764	2358	1.52495	4.70659	I		B9	498	596	980	1.19679	1.96787	I		B9	488	939	891	1.92418	1.82582	I		B9	RL-7-98	RL-7-98	RL-7-98	0.527967	2.10487	I
B10	448	424	768	0.946429	1.71429	K		B10	496	600	1152	1.20968	2.32258	K		B10	490	597	580	1.21837	1.18367	K		B10	489	573	2031	1.17178	4.15337	K		B10	477	146	2089	0.30608	4.37945	K
B11	RL-7-98	RL-7-98	RL-7-98	0.198907	1.61357	L		B11	502	453	2122	0.90239	4.22709	L		B11	495	295	632	0.59596	1.27677	L		B11	RL-7-98	RL-7-98	RL-7-98	1.29135	1.54081	L		B11	476	920	1527	1.93277	3.20798	L
C2	453	67	555	0.147903	1.22517	A		C2	491	1043	2080	2.12424	4.23625	A		C2	490	796	1207	1.62449	2.46327	A		C2	481	851	1536	1.76923	3.19335	A		C2	470	30	1137	0.0638298	2.41915	A
C3	460	340	1312	0.73913	2.85217	C		C3	469	665	2070	1.41791	4.41365	C		C3	504	616	724	1.22222	1.43651	C		C3	481	925	1491	1.92308	3.09979	C		C3	472	225	1147	0.476695	2.43008	C
C4	460	703	569	1.52826	1.23696	D		C4	RL-7-98	RL-7-98	RL-7-98	2.1457	6.32787	D		C4	468	490	461	1.04701	0.985043	D		C4	472	501	542	1.06144	1.14831	D		C4	478	109	2909	0.228033	6.08577	D
C5	460	228	732	0.495652	1.5913	E		C5	491	639	1012	1.30143	2.0611	E		C5	477	610	828	1.27883	1.73585	E		C5	665	602	1671	0.905263	2.51278	E		C5	479	157	1436	0.327766	2.99791	E
C6	460	284	626	0.617391	1.36087	F		C6	491	604	1962	1.23014	3.99593	F		C6	482	782	1080	1.62241	2.24066	F		C6	479	1037	1403	2.16493	2.92902	F		C6	473	476	1137	1.00634	2.40381	F
C7	456	78	374	0.171053	0.820175	G		C7	501	1038	1538	2.07186	3.06986	G		C7	479	531	1130	1.10856	2.35908	G		C7	479	852	1356	1.77871	2.8309	G		C7	485	13	1083	0.0268041	2.23299	G
C8	461	344	688	0.746204	1.49241	H		C8	504	880	1986	1.74603	3.94048	H		C8	518	638	564	1.23166	1.0888	H		C8	474	349	743	0.736287	1.56751	H		C8	478	713	819	1.49163	1.71339	H
C9	468	430	1322	0.918803	2.82479	I		C9	500	676	2232	1.352	4.464	I		C9	517	472	954	0.912959	1.84526	I		C9	483	927	1264	1.91925	2.61698	I		C9	RL-7-98	RL-7-98	RL-7-98	0.465747	1.87653	I
C10	454	431	789	0.949339	1.73789	K		C10	504	846	1856	1.67857	3.68254	K		C10	484	700	808	1.44628	1.66942	K		C10	488	510	1766	1.04508	3.61885	K		C10	478	135	2001	0.282427	4.18619	K
C11	RL-7-98	RL-7-98	RL-7-98	0.17593	1.39987	L		C11	498	409	1930	0.821285	3.8755	L		C11	473	256	563	0.541226	1.19027	L		C11	RL-7-98	RL-7-98	RL-7-98	1.15656	1.4235	L		C11	472	773	1316	1.63771	2.78814	L
D2	447	68	574	0.152125	1.28412	A		D2	492	922	1871	1.87398	3.80285	A		D2	474	481	589	1.01477	1.24262	A		D2	490	778	1371	1.58776	2.79796	A		D2	480	33	1366	0.06875	2.84583	A
D3	463	343	1227	0.740821	2.65011	C		D3	499	613	1866	1.22846	3.73948	C		D3	475	429	441	0.903158	0.928421	C		D3	491	1038	1602	2.11405	3.26273	C		D3	474	230	1256	0.485232	2.64979	C
D4	464	701	583	1.51078	1.25647	D		D4	RL-7-98	RL-7-98	RL-7-98	1.80938	4.78996	D		D4	517	481	754	0.930368	1.45841	D		D4	489	508	594	1.03885	1.21472	D		D4	472	110	3080	0.233051	6.52542	D
D5	461	274	934	0.59436	2.02603	E		D5	482	1109	2272	2.30083	4.71369	E		D5	493	543	816	1.10142	1.65517	E		D5	487	447	1331	0.917864	2.73306	E		D5	469	210	1954	0.447761	4.16631	E
D6	470	330	751	0.702128	1.59787	F		D6	502	534	1573	1.06375	3.13347	F		D6	479	803	1113	1.67641	2.32359	F		D6	494	1091	1423	2.2085	2.88057	F		D6	473	654	1811	1.38266	3.82875	F
D7	459	87	449	0.189542	0.978214	G		D7	509	1048	1562	2.05894	3.06876	G		D7	485	479	686	0.987629	1.41443	G		D7	495	887	1105	1.79192	2.23232	G		D7	471	13	770	0.0276008	1.63482	G
D8	461	360	713	0.780911	1.54664	H		D8	524	881	1880	1.6813	3.58779	H		D8	531	887	1321	1.67043	2.48776	H		D8	488	401	1084	0.821721	2.22131	H		D8	1468	2556	2752	1.74114	1.87466	H
D9	466	444	1214	0.95279	2.60515	I		D9	501	709	2277	1.41517	4.54491	I		D9	510	658	1307	1.2902	2.56275	I		D9	496	946	1413	1.90726	2.84879	I		D9	RL-7-98	RL-7-98	RL-7-98	0.440197	1.72348	I
D10	460	460	769	1	1.67174	K		D10	513	1175	2934	2.29045	5.7193	K		D10	504	840	1023	1.66667	2.02976	K		D10	497	518	1776	1.04225	3.57344	K		D10	507	161	2418	0.317554	4.76923	K
D11	RL-7-98	RL-7-98	RL-7-98	0.156371	1.13635	L		D11	521	559	2883	1.07294	5.53359	L		D11	487	287	597	0.589322	1.22587	L		D11	RL-7-98	RL-7-98	RL-7-98	1.39799	1.85704	L		D11	477	936	1843	1.96226	3.86373	L
E2	461	439	591	0.952278	1.282	M		E2	486	619	2007	1.27366	4.12963	M		E2	468	528	507	1.12821	1.08333	M		E2	RL-7-98	RL-7-98	RL-7-98	0.934737	1.19755	M		E2	472	151	840	0.319915	1.77966	M
E3	RL-7-98	RL-7-98	RL-7-98	0.0848365	0.96477	N		E3	503	389	1577	0.77336	3.13519	N		E3	460	628	721	1.36522	1.56739	N		E3	RL-7-98	RL-7-98	RL-7-98	2.54978	3.12967	N		E3	474	52	1988	0.109705	4.19409	N
E4	460	69	647	0.15	1.40652	P		E4	513	997	2360	1.94347	4.60039	P		E4	464	295	428	0.635776	0.922414	P		E4	489	658	1624	1.3456	3.32106	P		E4	471	89	1204	0.18896	2.55626	P
E5	459	114	729	0.248366	1.58824	Q		E5	510	952	2263	1.86667	4.43725	Q		E5	468	861	1414	1.83974	3.02137	Q		E5	495	568	1375	1.14747	2.77778	Q		E5	529	145	2341	0.274102	4.42533	Q
E6	462	351	748	0.75974	1.61905	R		E6	509	316	1024	0.620825	2.01179	R		E6	472	792	910	1.67797	1.92797	R		E6	495	715	1258	1.44444	2.54141	R		E6	476	96	778	0.201681	1.63445	R
E7	460	25	452	0.0543478	0.982609	S		E7	525	1248	3071	2.37714	5.84952	S		E7	471	569	1025	1.20807	2.17622	S		E7	494	675	1189	1.3664	2.40688	S		E7	458	20	1402	0.0436681	3.06114	S
E8	460	42	440	0.0913043	0.956522	T		E8	512	586	1275	1.14453	2.49023	T		E8	466	725	1253	1.55579	2.68884	T		E8	500	831	932	1.662	1.864	T		E8	479	107	1892	0.223382	3.9499	T
E9	469	202	819	0.430704	1.74627	V		E9	488	808	2590	1.65574	5.30738	V		E9	464	540	779	1.16379	1.67888	V		E9	499	1050	1229	2.10421	2.46293	V		E9	476	285	1925	0.598739	4.04412	V
E10	464	300	624	0.646552	1.34483	W		E10	514	946	3036	1.84047	5.90661	W		E10	472	630	1218	1.33475	2.58051	W		E10	508	541	1549	1.06496	3.04921	W		E10	475	1155	1147	2.43158	2.41474	W
E11	467	278	574	0.595289	1.22912	Y		E11	531	702	2096	1.32203	3.94727	Y		E11	470	968	1177	2.05957	2.50426	Y		E11	486	820	1470	1.68724	3.02469	Y		E11	464	837	1191	1.80388	2.56681	Y
F2	465	483	631	1.03871	1.35699	M		F2	516	467	1202	0.905039	2.32946	M		F2	470	1060	1042	2.25532	2.21702	M		F2	RL-7-98	RL-7-98	RL-7-98	0.970265	1.06583	M		F2	475	188	1194	0.395789	2.51368	M
F3	RL-7-98	RL-7-98	RL-7-98	0.102374	1.04815	N		F3	458	521	1218	1.13755	2.65939	N		F3	468	548	606	1.17094	1.29487	N		F3	RL-7-98	RL-7-98	RL-7-98	1.97833	2.47519	N		F3	470	54	2322	0.114894	4.94043	N
F4	464	64	678	0.137931	1.46121	P		F4	494	565	1123	1.14372	2.27328	P		F4	467	372	490	0.796574	1.04925	P		F4	488	688	1547	1.40984	3.17008	P		F4	466	96	1350	0.206009	2.897	P
F5	466	165	1198	0.354077	2.57082	Q		F5	490	877	1994	1.7898	4.06939	Q		F5	476	914	1592	1.92017	3.34454	Q		F5	500	571	1338	1.142	2.676	Q		F5	467	134	2237	0.286938	4.79015	Q
F6	471	630	1424	1.33758	3.02335	R		F6	517	314	1039	0.60735	2.00967	R		F6	471	701	939	1.48832	1.99363	R		F6	493	747	1317	1.51521	2.6714	R		F6	479	99	903	0.206681	1.88518	R
F7	466	27	464	0.0579399	0.995708	S		F7	526	873	1932	1.6597	3.673	S		F7	474	742	1313	1.5654	2.77004	S		F7	595	666	1251	1.11933	2.10252	S		F7	470	24	1735	0.0510638	3.69149	S
F8	466	36	451	0.0772532	0.967811	T		F8	525	979	2649	1.86476	5.04571	T		F8	477	740	1476	1.55136	3.09434	T		F8	492	769	1242	1.56301	2.52439	T		F8	474	79	1482	0.166667	3.12658	T
F9	468	178	718	0.380342	1.53419	V		F9	524	769	2385	1.46756	4.55153	V		F9	471	805	1294	1.70913	2.74735	V		F9	506	1129	1351	2.23123	2.66996	V		F9	471	286	2006	0.607219	4.25902	V
F10	477	252	466	0.528302	0.976939	W		F10	521	827	2560	1.58733	4.91363	W		F10	479	709	1394	1.48017	2.91023	W		F10	500	543	1553	1.086	3.106	W		F10	479	1015	888	2.119	1.85386	W
F11	455	221	413	0.485714	0.907692	Y		F11	538	769	2298	1.42937	4.27138	Y		F11	475	854	1242	1.79789	2.61474	Y		F11	499	812	1494	1.62725	2.99399	Y		F11	475	926	1407	1.94947	2.96211	Y
G2	468	431	577	0.92094	1.23291	M		G2	525	458	1240	0.872381	2.3619	M		G2	468	444	416	0.948718	0.888889	M		G2	RL-7-98	RL-7-98	RL-7-98	0.82689	0.869547	M		G2	477	186	1275	0.389937	2.67296	M
G3	RL-7-98	RL-7-98	RL-7-98	0.0704278	0.774182	N		G3	515	338	1399	0.656311	2.7165	N		G3	469	464	452	0.989339	0.963753	N		G3	RL-7-98	RL-7-98	RL-7-98	1.65428	1.98118	N		G3	475	51	2016	0.107368	4.24421	N
G4	467	67	753	0.143469	1.61242	P		G4	519	890	1995	1.71484	3.84393	P		G4	463	283	445	0.611231	0.961123	P		G4	487	391	912	0.802875	1.87269	P		G4	465	86	1147	0.184946	2.46667	P
G5	457	106	626	0.231947	1.3698	Q		G5	519	857	1937	1.65125	3.73218	Q		G5	476	459	632	0.964286	1.32773	Q		G5	496	485	1132	0.977823	2.28226	Q		G5	470	123	2039	0.261702	4.3383	Q
G6	470	482	1031	1.02553	2.19362	R		G6	519	347	1266	0.668593	2.43931	R		G6	476	345	684	0.72479	1.43697	R		G6	492	705	1381	1.43293	2.80691	R		G6	469	93	803	0.198294	1.71215	R
G7	461	23	407	0.0498915	0.882863	S		G7	522	515	1003	0.98659	1.92146	S		G7	473	348	509	0.735729	1.07611	S		G7	498	591	1184	1.18675	2.37751	S		G7	471	21	1449	0.044586	3.07643	S
G8	468	35	388	0.0747863	0.82906	T		G8	523	772	2072	1.4761	3.96176	T		G8	470	689	1018	1.46596	2.16596	T		G8	501	849	1041	1.69461	2.07784	T		G8	474	54	948	0.113924	2	T
G9	460	179	719	0.38913	1.56304	V		G9	495	566	1597	1.14343	3.22626	V		G9	476	814	980	1.71008	2.05882	V		G9	506	1083	986	2.14032	1.94862	V		G9	471	202	1396	0.428875	2.96391	V
G10	462	314	608	0.679654	1.31602	W		G10	485	607	1756	1.25155	3.62062	W		G10	475	577	1142	1.21474	2.40421	W		G10	488	495	1506	1.01434	3.08607	W		G10	477	1116	1017	2.33962	2.13208	W
G11	466	224	412	0.480687	0.88412	Y		G11	527	616	1827	1.16888	3.46679	Y		G11	479	864	1290	1.80376	2.69311	Y		G11	496	756	1217	1.52419	2.45363	Y		G11	482	658	743	1.36515	1.54149	Y

## Sheet: Figure 2d
Figure 2d
Variant	Replicate	StdArea	Iso1Area	Iso2Area	NormIso1	NormIso2
WYLQF	1	424	598	1787	1.41038	4.21462
WYLQF	2	408	655	2100	1.60539	5.14706
WYLQF	3	355	741	2442	2.08732	6.87887
DAYFW	1	433	2059	1559	4.7552	3.60046
DAYFW	2	453	2148	1584	4.74172	3.49669
DAYFW	3	429	1991	1569	4.64103	3.65734
DGMDW	1	475	2024	1421	4.26105	2.99158
DGMDW	2	434	1461	946	3.36636	2.17972
DGMDW	3	467	2078	1437	4.44968	3.07709
DGMVW	1	364	2152	292	5.91209	0.802198
DGMVW	2	426	2096	288	4.92019	0.676056
DGMVW	3	385	1801	275	4.67792	0.714286

## Sheet: Figure 3
Figure 3
Combo	NormIso1	NormIso2	PlateNormIso1	PlateNormIso2	Diff	round	yield1	yield2
FRMNY	7.020661157024794	1.171487603305785	4.5864409930062795	0.7653066636358329	3.8211343293704467	initial	63.689821744008256	10.023846424090854
SAFRY	7.757700205338809	1.9774127310061602	5.067932127392014	1.2917995337952646	3.7761325935967496	initial	70.44710169310075	17.54788757396677
GIDLY	4.960079840319361	0.8542914171656687	3.449042850732982	0.5940403783153788	2.855002472417603	initial	44.798116010506945	7.062532680329265
TSGMY	6.152917505030181	2.13682	4.019563462825682	1.3959373438590172	2.623626118966665	initial	55.73422319873645	19.036107477002425
TNMPY	3.6942148760330578	0.7582644628099173	3.260247574670107	0.6691895189619291	2.591058055708178	initial	33.192484041620844	6.1660340711699515
TSGMW	2.884453781512605	0.2184873949579832	2.545610843168598	0.192821	2.352789628536745	initial	25.768477918641324	1.1267261619280187
SWWSW	4.9376299376299375	2.575883575883576	4.357596016738162	2.2732890377846666	2.0843069789534954	initial	44.5923	23.135155062086042
AKPPY	5.416498993963783	2.3400402414486923	3.538477711552236	1.5286959801393947	2.0097817314128417	initial	48.98263242433637	20.933343886058623
HPTYV	5.310483870967742	3.0483870967741935	3.469220401576362	1.991443146235178	1.4777772553411839	initial	48.01067053634627	27.546403467736916
HDNMW	4.283433133732535	2.255489021956088	2.9785295604317823	1.568377634337332	1.4101519260944504	initial	38.594521732160636	20.14398165764693
TRQPY	4.611439842209073	3.019723865877712	4.0697241676000155	2.6649904621880345	1.404733705411981	initial	41.60173438856799	27.27880624146741
AQHYY	4.07305	2.351231956197113	2.75984	1.596950216764069	1.162888133350481	initial	36.66570294928246	21.037828681743132
HPTYL	3.781124497991968	2.1927710843373496	2.615133454792629	1.516582970065614	1.098550484727015	initial	33.98928394956269	19.558452894168322
SACRY	3.4320486815415823	3.3995943204868153	2.242080683136988	2.220878974549404	0.021201708587583745	initial	30.78890668243001	30.825241057635047
SMSHW	3.4314115308151094	3.572564612326044	2.386067520945097	2.484219777021054	-0.0981523	initial	30.783065192975144	32.440075424715666
HPTYN	3.6028513238289204	3.7718940936863543	2.4918346472306334	2.608749444132919	-0.116915	initial	32.354849860909354	34.30099670460902
FVNYC	1.4279661016949152	1.7690677966101696	0.9328583332758903	1.1556924455272528	-0.222834	initial	12.415189490510194	15.602798872939903
QYRGP	0.0965253	0.6128712871287129	0.0642156	0.40804528196406187	-0.34383	initial	0.20834893565780832	4.808657065370444
QYRGL	0.0607375	0.5010845986984815	0.0536026	0.442221	-0.388619	initial	-0.119759	3.765027061976239
PASLP	0.10395010395010396	0.6070686070686071	0.0917389	0.5357549629000183	-0.444016	initial	0.27642048728779367	4.754483790395908
SPLVP	0.16237623762376238	1.0554455445544555	0.10607676625763157	0.6894989806746052	-0.583422	initial	0.81208	8.940488683834463
PCLTH	0.224	1.118	0.14633419267150347	0.7303644080658075	-0.58403	initial	1.377055192225414	9.524491193128773
HLVLW	2.2892561983471076	3.012396694214876	2.0203323896725274	2.658524029009517	-0.638192	initial	20.311620912662192	27.210400456353486
SWWSV	1.7165668662674651	2.44311	1.5149180949964562	2.156115986367049	-0.641198	initial	15.06112278834544	21.89562867170371
TNMPP	0.24193548387096775	1.2016129032258065	0.16732947516232624	0.8310697266395537	-0.66374	initial	1.5414902866967277	10.305093389174768
PCLTW	2.085539714867617	3.164969450101833	1.3624364752656706	2.0676037915652854	-0.705167	initial	18.443918906554767	28.63480534731281
ACSEP	0.26968503937007876	1.6200787401574803	0.17617920764197811	1.0583612254696932	-0.882182	initial	1.7959022006913887	14.211851062651522
TRQPP	0.27906976744186046	1.560077519379845	0.19301260390817165	1.0789940704588763	-0.885981	initial	1.8819427367690893	13.651685311942291
GIDLP	0.24750499001996007	1.6427145708582835	0.1711815043310664	1.13615	-0.964967	initial	1.5925523197233669	14.423177047908293
VFFMF	2.0681818181818183	3.239669421487603	1.8252280885037906	2.8590985442297137	-1.03387	initial	18.284779214428994	29.33219725045998
MWRTF	1.2355212355212355	2.9536679536679538	0.8591324780023953	2.0538635802244762	-1.19473	initial	10.650827292230627	26.662114461330248
HDNMF	2.5257731958762886	4.377319587628866	1.650031167365535	2.859605035360842	-1.20957	initial	22.480042746864083	39.95319214192631
SPLVV	0.5214723926380368	2.339468302658487	0.36261122513847266	1.626773496307501	-1.26416	initial	4.104324851519193	20.928004319336097
QYRGF	1.3645833333333333	2.8020833333333335	1.2042828184679313	2.472916627235676	-1.26863	initial	11.834087158486643	25.246934710898117
NMVDV	0.7422680412371134	2.193814432989691	0.6550722311521477	1.9361023720719035	-1.28103	initial	6.1286110986838835	19.568193499001282
PASLC	1.342741935483871	3.310483870967742	0.9336895013895236	2.30198	-1.36829	initial	11.633842083159992	29.993314286746827
YLSLP	0.338	2.45	0.22080784429896505	1.6005302323445691	-1.37972	initial	2.4222235804657415	21.959917844028134
HLVLG	0.49696969696969695	2.4909090909090907	0.3455730221177059	1.7320794157363064	-1.38651	initial	3.8796806152102277	22.3418
FFAQS	0.2673076923076923	2.2865384615384614	0.1848776175575548	1.5814351602585082	-1.39656	initial	1.7741063410643507	20.43385630365153
HPTYA	2.0201207243460764	4.112676056338028	1.404711852677508	2.8597918594350857	-1.45508	initial	17.844148197048558	37.48250503832104
NNVEF	1.2088353413654618	2.8835341365461846	1.0668308753318416	2.5447992308580143	-1.47797	initial	10.406167178339906	26.007351744689593
TSGMF	0.7410358565737052	2.8725099601593627	0.5152869521325621	1.997429529503104	-1.48214	initial	6.117314252555209	25.90443107138261
FRMNL	0.4797570850202429	2.659919028340081	0.331814	1.8396758006105793	-1.50786	initial	3.7218729144328844	23.919702137985443
PLLMS	0.25553319919517103	2.442655935613682	0.17768765467135808	1.6985260848112496	-1.52084	initial	1.666156095548906	21.891354350037485
TNLKR	0.5203094777562862	2.8897485493230173	0.3618025802399956	2.009416560886816	-1.64761	initial	4.093663080706738	26.0654
SIVKR	0.26597938144329897	2.1484536082474226	0.23473421616285295	1.896070180168161	-1.66134	initial	1.7619281961062796	19.144709107930133
SMSHV	1.2048496361254954	3.088635318813049	1.0633133793880476	2.7258067397567824	-1.66249	initial	10.369625659728886	27.92215708109525
QYRGV	0.6	2.991578947368421	0.41721620962991324	2.0802253820494974	-1.66301	initial	4.824277244667196	27.016047930868435
VCRAR	0.4538152610441767	2.8654618473895583	0.31387156706486147	1.9818350716883069	-1.66796	initial	3.4840345429146446	25.838630553832935
SPLVL	0.24798387096774194	2.651209677419355	0.17243815115752462	1.8435460875784138	-1.67111	initial	1.5969427690948774	23.83839245739113
TNMPR	0.5357873210633947	3.1267893660531696	0.35001787978321197	2.0426615961394314	-1.69264	initial	4.235566173186797	28.27835967560686
YLSLA	0.3695652173913043	2.816205533596838	0.25698099868509144	1.9582776637767667	-1.7013	initial	2.7116180312142077	25.378778243575383
TNMPL	0.42516779630270946	2.948572700737149	0.2893812309655432	1.9969386957539428	-1.70756	initial	3.2213904679057763	26.614545659461776
RCGGR	0.6369168356997972	3.314401622718053	0.4160835310313323	2.1652244895069965	-1.74914	initial	5.16274	30.029890048404056
PCLTA	0.3092369477911647	2.8433734939759034	0.21503111205825515	1.9771691861979823	-1.76214	initial	2.158519782939594	25.632415765008126
MVISV	1.3670886075949367	3.371308016877637	1.206493792818196	2.9752732730300577	-1.76878	initial	11.857055873066468	30.56116278904871
TSGMR	0.6257668711656442	3.182	0.4351334701661672	2.2126394757469154	-1.77751	initial	5.060511623668885	28.79383914215053
NMVDC	0.7294372294372294	2.7467532467532467	0.6437486821829171	2.4240862839469495	-1.78034	initial	6.010976371590025	24.730378229475757
RSARR	0.4052863436123348	3.004405286343612	0.28182005349450817	2.0891443096005933	-1.80732	initial	3.039114451552485	27.135793424506247
GSVGK	0.3653444676409186	2.9707724425887263	0.25404605666400426	2.0657573636164455	-1.81171	initial	2.672921590742484	26.821800360260717
YLSLS	0.514344	3.290983606557377	0.3360096088311198	2.1499260230389576	-1.81392	initial	4.038973127819956	29.811261653302207
SYPTF	1.50391	4.16797	1.0457567754395611	2.898240206218212	-1.85248	initial	13.111419687060689	37.99871242297878
GSVGA	0.8176352705410822	3.5811623246492985	0.5654998535345631	2.476833917319275	-1.91133	initial	6.819588691471324	32.52034285786984
SPLVR	0.41139240506329117	3.160337552742616	0.28606596651840044	2.197573424843917	-1.91151	initial	3.0951	28.59156238945618
PTGEV	0.5976095617529881	3.4203187250996017	0.4133238031898098	2.365589900256345	-1.95227	initial	4.802361363177569	31.018722148810625
AKPPR	0.3790322580645161	3.2076612903225805	0.26214951108764445	2.2185099581938417	-1.95636	initial	2.79841	29.033372350058322
TNMPV	0.5480401606425703	2.954629183400268	0.4508374947030687	2.418746440306709	-1.96791	initial	4.3479	26.671088411653713
FFAQD	0.4767676767676768	3.3333333333333335	0.33152533829178293	2.317867831277296	-1.98634	initial	3.6944655898265086	30.20663471712205
ACSET	1.2073170731707317	4.262195121951219	0.7887132553614352	2.784396795442642	-1.99568	initial	10.39224747726971	38.87840096425486
QYLRR	0.4458077709611452	3.5173824130879345	0.29123625111732904	2.297827302393605	-2.00659	initial	3.410620722704711	31.92489960560093
QYMPG	0.1720647773279352	3.1214574898785425	0.1196470236792936	2.1705377707467144	-2.05089	initial	0.9009056047423922	28.22858178140172
HPTYE	0.8256513026052105	3.1723446893787575	0.7286602829482418	2.7996825920074437	-2.07102	initial	6.893080825791918	28.703659887148415
VSMFT	1.825	4.18125	1.6106133572181798	3.69007	-2.07946	initial	16.055253346372467	38.12270492313438
QYRGR	0.4746450304259635	3.4908722109533468	0.3300493341899922	2.4274141202605835	-2.09736	initial	3.6750048630214858	31.677402853239684
ATGEP	0.21595330739299612	2.5992217898832686	0.19058481173841263	2.293885662004678	-2.1033	initial	1.303281957640084	23.353038431722805
PLLMV	1.4	4.443564356435644	0.9682798962726611	3.073295738664571	-2.10502	initial	12.158792249862476	40.571647069480704
LQSGV	1.0823045267489713	3.5	0.9551639054025173	3.08885	-2.13368	initial	9.246114480309618	31.762619032800153
TNMPN	0.10099	3.203960396039604	0.0698476	2.2159503142421015	-2.1461	initial	0.2492827364760802	28.99882114930856
WYLQF	1.38695	4.382703503913005	1.0000000000000002	3.1494122631294794	-2.14941	parent	12.039188353913115	40.00345587769657
TYWSL	0.4594059405940594	3.5742574257425743	0.317738	2.472058292464149	-2.15432	initial	3.535290696724461	32.45587937146861
SYPTV	0.7254901960784313	3.167755991285403	0.6402653152519222	2.7956329380669516	-2.15537	initial	5.9747894023448875	28.660820233572572
SWWSC	1.1782978577725285	4.087313100709512	0.8892172637536562	3.0447374031995973	-2.15552	initial	10.126195138798316	37.24571887137778
FRMNA	0.4928131416837782	3.8193018480492813	0.3219438090455488	2.4950645201030035	-2.17312	initial	3.841572718817109	34.74359103799043
TMSHA	0.29045643153526973	3.6431535269709543	0.18974869381678355	2.379990759587656	-2.19024	initial	1.9863373100843749	33.09908688900499
SAFRC	0.4745098039215686	3.652941176470588	0.3281845026582409	2.5264782167450526	-2.19829	initial	3.673765086989505	33.1905
PTGEC	0.8199152542372882	3.3114406779661016	0.7235980604172692	2.922438678119358	-2.19884	initial	6.840491909760603	30.0022
WYQQF	0.5838264299802761	3.767258382642998	0.4059697503302246	2.619602105171382	-2.21363	initial	4.675995629670645	34.25771814255616
SMSHF	1.5899669270684837	4.9992668561979166	1.03869	3.2659092828175322	-2.22722	initial	13.900436346205765	45.75963331235996
TSGML	0.5957104206732978	3.5307066434133474	0.42380292556338894	2.6578287881219103	-2.23403	initial	4.784949764745106	32.049293366029886
MWRTA	0.48768267223382045	3.730688935281837	0.3391151933526365	2.5941731614775745	-2.25506	initial	3.794535837361596	33.916309223394265
TRQPA	0.34808853118712274	3.8209255533199196	0.22739845620302257	2.496125250459768	-2.26873	initial	2.514716684681157	34.75874979759681
PTGEF	1.619047619047619	4.218253968253968	1.428854641759116	3.7227266769361282	-2.29387	initial	14.167052310808804	38.46817048846052
TSGMP	0.346	3.7079999999999997	0.23209350000006929	2.529889298387526	-2.2978	initial	2.495568730517694	33.704487458766415
HDNMV	1.2084168336673347	4.541082164328658	0.8357755188268174	3.1407418336012745	-2.30497	initial	10.402330239600278	41.48206414696574
SMSHL	0.5280237318687634	3.723198489612879	0.3814021296718366	2.695477018909475	-2.31407	initial	4.164388471384054	33.84637912752424
PPHNH	0.539715	3.9694501018329937	0.37328218288079024	2.7453848091873967	-2.3721	initial	4.271574484601564	36.145361005473895
ACSEV	0.25971370143149286	3.8936605316973414	0.16966515546743483	2.543641385905479	-2.37398	initial	1.7044835410258496	35.43779671093553
NNVEQ	0.30237154150197626	3.7490118577075098	0.21025718074234756	2.6069141952172115	-2.39666	initial	2.095576751133576	34.08737030286466
LQSGC	0.5316973415132924	4.2024539877300615	0.34734598757112634	2.7453692479179415	-2.39802	initial	4.198068652710339	38.32066335716121
AKPPA	0.2222222222222222	3.6944444444444446	0.15369522163058114	2.5551830596084115	-2.40149	initial	1.3607562699916467	33.57793406775793
YLSLF	0.6721991701244814	4.157676348547718	0.46742064979284886	2.8910832783483618	-2.42366	initial	5.486209615468016	37.9026
GWLGF	1.7272727272727273	4.4745	1.5243663156734952	3.9488719191644592	-2.42451	initial	15.159275661078729	40.86046967679825
LWRGR	0.5232323232323233	4.022222222222222	0.3638350110914058	2.79689	-2.43306	initial	4.120460148209063	36.63803655525819
SLGMV	0.12366737739872068	3.656716417910448	0.0855319	2.5290892813091896	-2.44356	initial	0.45719128475081605	33.22570876246762
GSVGH	0.5748502994011976	4.141716566866267	0.3975828487689284	2.8645292055400224	-2.46695	initial	4.5937	37.75362451172839
TRQPL	0.4065040650406504	4.182926829268292	0.2655600186402139	2.7326125918078006	-2.46705	initial	3.0502786966626463	38.13835964338357
SMSHR	0.34946938293171304	3.150968687361914	0.3084164690896504	2.7808176745431967	-2.4724	initial	2.5273765319819663	28.504095543927747
QYRGK	0.37627811860940696	3.950920245398773	0.26164888402148617	2.7473132822256043	-2.48566	initial	2.7731628746049166	35.97236800957341
TSGMC	0.6342412451361867	4.233463035019455	0.44102621381112744	2.9437823351319428	-2.50276	initial	5.13821	38.61016090451971
HPTYG	0.744136	3.588486140724947	0.6567211632668105	3.1669390194213243	-2.51022	initial	6.14574	32.588717315537565
TNMPM	0.35952848722986247	4	0.24866014737285572	2.7665139893504604	-2.51785	initial	2.619599846248968	36.43057197983444
SIVKL	0.4415322580645161	4.0625	0.3070240252316902	2.8249014193692044	-2.51788	initial	3.371422205835671	37.01406609821373
PTGER	0.5838264299802761	4.2504930966469425	0.40379099647324274	2.9397621533778313	-2.53597	initial	4.675995629670645	38.76915195724412
PTGEL	0.30571840760205266	3.8318892703734004	0.22196976204329769	2.7968181413802475	-2.57485	initial	2.1262613006728133	34.8611
SWWSS	0.9363449691991786	4.9117	0.6116932371865428	3.20871	-2.59701	initial	7.907936274058846	44.94215764095652
SMSHA	0.4264705882352941	4.165966386554622	0.29655073723694814	2.8968478420732424	-2.6003	initial	3.2333346516285135	37.98
PASLV	0.6454624814241312	4.407530214251044	0.4464202461151802	3.048373499052587	-2.60195	initial	5.241083809890574	40.235235709071794
TNMPC	0.49101796407185627	3.4570858283433132	0.43333703647573046	3.0509745820161185	-2.61764	initial	3.8251142724025695	31.361976364691422
YLSLV	0.4376244441494657	4.312645184841044	0.29598500422977875	2.9185576326098834	-2.62257	initial	3.3355948060888605	39.349398003744106
MVISC	1.2151162790697674	4.994186046511628	0.8449436803551537	3.472758954186972	-2.62782	initial	10.463751718138566	45.712199351263095
FFAQR	0.32298136645962733	4.12008	0.22458843582562618	2.8649422262371544	-2.64035	initial	2.284530589141501	37.55165384703109
QYRGE	0.501953	4.30469	0.3490383003739834	2.9933090039854453	-2.64427	initial	3.925369399792189	39.27510580693347
SAFRI	0.359026	4.417849898580122	0.2345439012501459	2.886082581484846	-2.65154	initial	2.6149963556783535	40.33157931082456
TSGMS	0.2938775510204082	4.173469387755102	0.20325408901350323	2.8864903613375974	-2.68324	initial	2.017702625332267	38.050065859417764
PLLMA	0.7289156626506024	4.881526104417671	0.47618430812316903	3.1889918816733447	-2.71281	initial	6.006194572311617	44.660416733842695
PTGEN	0.22291666666666668	4.177083333333333	0.15500741121666917	2.904578126069361	-2.74957	initial	1.3671230364892122	38.083805315242415
SMSHT	0.8524271844660194	4.8757281553398055	0.5927440648140191	3.3903880335945376	-2.79764	initial	7.138565959898717	44.60628762687314
TNMPT	0.4061224489795918	4.430612244897959	0.2824014480148052	3.0808720785936785	-2.79847	initial	3.046779985755074	40.4507
FVNYG	0.2710843373493976	3.4538152610441766	0.23923948200963224	3.0480882152338333	-2.80885	initial	1.8087311657239555	31.33144265616646
AQHYS	0.7371663244353183	5.073921971252567	0.48157428103063343	3.314679800631463	-2.83311	initial	6.081837825640103	46.45660644102103
LQSGG	0.2134184447817159	3.931432567670403	0.16434000148401234	3.032987750679367	-2.86865	initial	1.280041972816905	35.79043288420741
TLYRG	0.13588110403397027	4.263269639065817	0.0944863	2.9645086657355475	-2.87002	initial	0.5691684863453053	38.88843255491831
TLYRL	0.361486	3.988758553274682	0.287783	3.159217224390777	-2.87143	initial	2.6375450094916726	36.32562289109369
TRQPV	0.557411	3.8684759916492695	0.49193098221437814	3.4140378653304975	-2.92211	initial	4.433817677584775	35.20267621506133
SYLGE	0.16568047337278108	4.428007889546351	0.11458933683700133	3.062536442846047	-2.94795	initial	0.8423733882963854	40.42641335855808
PLLMQ	0.6174757281553398	4.864077669902913	0.4293681380657359	3.3822867479706558	-2.95292	initial	4.984497232644763	44.497519791214096
HLVLC	1.0348360655737705	5.313524590163935	0.7157221130235566	3.6749850278615495	-2.95926	initial	8.81092	48.69351394314994
LQSGT	0.2980819503610823	4.433704744177397	0.2154188056187993	3.2003732374171143	-2.98495	initial	2.0562491628972763	40.479598657285706
SVYPN	0.17473684210526316	4.477894736842106	0.12150507157643087	3.1137504487116683	-2.99225	initial	0.9254034787475993	40.89215227026301
YLSLH	0.38675213675213677	3.7927350427350426	0.3413195382935143	3.3471943672430267	-3.00587	initial	2.8691901786455904	34.495565843670654
SMSHQ	0.44534412955465585	4.787449392712551	0.30967464952287754	3.329002482370934	-3.01933	initial	3.4063699916385533	43.782125406540274
TSGMT	0.47878787878787876	5.123232323232323	0.31278141831841916	3.346893151289076	-3.03411	initial	3.7129870923648807	46.91696324670744
SMSHH	0.3362255965292842	3.7809110629067244	0.29672845852532365	3.3367593755460585	-3.04003	initial	2.405955594364197	34.38517828070011
MWRTG	0.2745490981963928	4.695390781563126	0.18988598023096848	3.247466070665395	-3.05758	initial	1.8404965912510796	42.92267487611059
SWWSR	0.5403225806451613	5.038306451612903	0.37370249452919524	3.4846363202554436	-3.11093	initial	4.277146085005451	46.12410330129678
TNMPI	0.5926680244399185	4.142566191446028	0.5230460474296128	3.655930104714201	-3.13288	initial	4.757056638713268	37.76155652685033
TSGMD	0.2808080808080808	4.795959595959596	0.19526280518032973	3.3349201402741215	-3.13966	initial	1.8978798436044322	43.86157586319409
PLLMT	0.6090534979423868	5.176954732510288	0.42123875558011126	3.5805294224309456	-3.15929	initial	4.907281015302122	47.41851060412915
LQSGL	0.4444444444444444	5.0181818181818185	0.30739044326116227	3.4707175502760323	-3.16333	initial	3.398121549212558	45.93622161743155
MWRTR	1.0060851926977687	5.580121703853956	0.6958371900191828	3.8593711889975237	-3.16353	initial	8.547324668703949	51.182439508190285
SYWGK	0.47412	5.3229813664596275	0.309732	3.4773847360103836	-3.16765	initial	3.6701920678662816	48.78180151670779
SIVKC	0.5030181086519114	5.116700201207244	0.3479016586205307	3.538855671488039	-3.19095	initial	3.9351333230112293	46.85597997019272
SAFRV	0.8503937007874016	5.480314960629921	0.5881565174209641	3.790342001157324	-3.20219	initial	7.119922689206664	50.25065314585723
LQSGK	0.3799718979680069	5.000135105923044	0.26354358510748693	3.470339037498836	-3.2068	initial	2.8070279747693316	45.7677
SAFRN	0.3313008130081301	5.014227642276423	0.2303734490842678	3.4866950852201763	-3.25632	initial	2.360804471072643	45.89930580329018
TSGMH	0.5010799136069114	5.211663066954643	0.3484311037945999	3.6239838511050415	-3.27555	initial	3.917363672210544	47.742544348241516
ACSEG	0.3326612903225806	4.060483870967742	0.29358285897149766	3.583490169506644	-3.28991	initial	2.3732775226689746	36.99524370729827
TLYRF	1.1305361305361306	5.901733938576044	0.7838334743841844	4.093165022303869	-3.30933	initial	9.68831	54.184981065936796
LQSGQ	0.2450199203187251	5.02988	0.16946275930782204	3.4788086768475663	-3.30935	initial	1.569768843457537	46.045439205399106
TNMPG	0.29411764705882354	5.073022312373225	0.20451774981858492	3.5275785675605578	-3.32306	initial	2.0199038603278243	46.448207310386735
PLLML	0.6332665330661322	5.438877755511022	0.43798518067873016	3.761682849247069	-3.3237	initial	5.129269602097661	49.863799298353975
SMSHC	1.0876136582439189	5.9672100848161795	0.7390329212913921	4.067968973930422	-3.32894	initial	9.294789361077427	54.796260205540975
SAFRR	0.28481030999536333	5.239176243624561	0.19158860778263645	3.531387675497661	-3.3398	initial	1.9345728561398747	47.99940477647875
HNVCM	0.3230769230769231	4.164835164835165	0.28512438778994126	3.6755830942989025	-3.39046	initial	2.285406665945753	37.969457566768824
SIVKS	0.24634655532359082	4.093945720250522	0.21740770000485626	3.6130211839790096	-3.39561	initial	1.5819316238945433	37.307640383243815
QYRGG	0.11894273127753303	3.9779735682819384	0.10497027492581222	3.5106725280743865	-3.4057	initial	0.41387504991320545	36.22493528613249
TSGMG	0.2171677076644679	4.592564985653539	0.17344566021671032	3.609662451206008	-3.43622	initial	1.3144157539068628	41.96270292201598
FRMNT	0.6308316430020284	5.906693711967546	0.4121082106711603	3.8587109629402536	-3.4466	initial	5.106946179958699	54.23128504357577
TNMPQ	0.4271653543307087	5.409448818897638	0.29703385003179517	3.7615162206791393	-3.46448	initial	3.239704367068413	49.58905351556891
TNMPS	0.2499092558983666	4.70288	0.1909295665664989	3.6611707030336094	-3.47024	initial	1.6145949749254316	42.99259654456597
FRMNG	0.2597938144329897	5.278350515463917	0.1796808054938959	3.650657635431535	-3.47098	initial	1.705218028540337	48.36513209183964
HDNMA	0.5688259109311741	5.898785425101215	0.3716012519944013	3.8535446559134714	-3.48194	initial	4.538468714606449	54.157454021608395
QYRGD	0.3877551020408163	5.438775510204081	0.2681824785594834	3.7616121334790695	-3.49343	initial	2.8783855085949788	49.86284474579026
HDNMG	0.4314160167044044	5.1669333773694035	0.33815255029292035	3.8386994648858956	-3.50055	initial	3.278675050770775	47.32495217560282
SMSHG	0.2263415720329548	5.297137709762961	0.1573889546087756	3.683419528591636	-3.52603	initial	1.3985230612397297	48.540527569829095
LQSGH	0.6321138211382114	5.703252032520325	0.4395468875166091	3.9658153259537143	-3.52627	initial	5.118701373432657	52.33197266932524
FRMNM	0.5852156057494866	5.708418891170431	0.4047517900230396	3.94811	-3.54335	initial	4.688731792825806	52.38020997545058
AKPPQ	0.4716424567840972	5.90883	0.3081134738531488	3.8601079362113855	-3.55199	initial	3.647476836233395	54.25124900695116
VFFMC	0.4578313253012048	5.927710843373494	0.29909097039141197	3.872440985067755	-3.57335	initial	3.520854397358396	54.42749900454497
SKSHQ	0.44642857142857145	5.595238095238095	0.31042872740320926	3.890706716786889	-3.58028	initial	3.4163123106341735	51.323564715610516
AQHYQ	0.36186770428015563	5.519455252918288	0.25162845327874145	3.838010333074137	-3.58638	initial	2.6410461244436974	50.61606323132776
LQSGS	0.36381709741550694	5.560636182902584	0.2529839839704245	3.866645918935942	-3.61366	initial	2.658918440946522	51.000524518291385
PPHNS	0.44889779559118237	5.657314629258517	0.3121457279796278	3.933872277171827	-3.62173	initial	3.4389505127239994	51.90310539545512
TRQPH	0.6953781512605042	6.352941176470588	0.4542750016344129	4.150234456019531	-3.69596	initial	5.698717846652138	58.39740937764288
RSARG	0.45807770961145194	6.2044989775051125	0.2992519277535858	4.053260485733836	-3.75401	initial	3.5231132841340855	57.01156697739259
SNGHG	0.515275	6.268839103869654	0.33661760570528776	4.095292452019272	-3.75867	initial	4.04751	57.612240342344435
TSGMA	0.35775833221790926	5.051085028777941	0.28763562124381736	4.05033	-3.76269	initial	2.6033708106281024	46.24340289516967
SIVKG	0.24931733760831606	4.939712812384486	0.19721386606332122	3.970943380335107	-3.77373	initial	1.60917	45.20364236370653
PTGES	0.3199195171026157	6.162977867203219	0.20899626899584156	4.026135672542533	-3.81714	initial	2.256459114075689	56.623929798996876
MVISH	0.6946107784431138	6.197604790419161	0.4830047935835323	4.309568632404792	-3.82656	initial	5.691682462347477	56.94720349554205
SAFRM	0.29006085192697767	6.148073022312373	0.18949027050153028	4.016398670560408	-3.82691	initial	1.9827105793684159	56.48477956973025
AQHYE	0.5272727272727272	6.086868686868687	0.3666445478565904	4.2325671367506015	-3.86592	initial	4.157503153285807	55.913381653718986
VFFMS	0.9532520325203252	6.892276422764228	0.6227382437113015	4.502570116044827	-3.87983	initial	8.062942661087266	63.43259248239461
LQSGD	0.2766393442622951	6.252049180327869	0.1807222995705226	4.084323970293811	-3.9036	initial	1.8596602676697183	57.45549119618972
PASLE	0.3465346534653465	6.326732673267327	0.2263833426229942	4.133113026745523	-3.90673	initial	2.500470510347899	58.15272925811284
GIDLV	0.14398422090729784	5.80276	0.0995836	4.013355106838784	-3.91377	initial	0.6434590267156455	53.260982210956115
PASLN	0.15415821501014199	4.594320486815416	0.1360489206686284	4.05462	-3.91857	initial	0.7367356672282437	41.979092115660194
TNMPE	0.33586006595862167	5.718368468283234	0.24856863355594316	4.183151024271061	-3.93458	initial	2.4026043575449694	52.4731
PPHNG	0.8813905930470347	6.9059304703476485	0.5757927717044441	4.511490000106515	-3.9357	initial	7.40411	63.56006538570655
QYRGS	0.48735256759208856	6.342714570858283	0.3237103737346492	4.289835136582171	-3.96612	initial	3.7915093905515116	58.301934750030654
SAFRL	0.4346938775510204	4.948979591836735	0.38362946053952734	4.367612402856121	-3.98398	initial	3.3087269502263346	45.29015614461381
PTGEG	0.5945584114286665	6.472654853275015	0.4122942072501675	4.488346740422836	-4.07605	initial	4.774387978381515	59.51504499852196
SIVKT	0.7063492063492064	6.684523809523809	0.4885312401829186	4.623207157798463	-4.13468	initial	5.799302056865775	61.49303363593522
ACSEQ	0.4517453798767967	6.790554414784395	0.29511515829175305	4.436117402140125	-4.141	initial	3.4650575748132444	62.482925388539186
SPLVD	0.2299794661190965	5.024640657084189	0.20296328768072475	4.434385401381549	-4.23142	initial	1.4318757971923766	45.99652072960903
RSARI	0.5222929936305732	6.743099787685775	0.36318183853134695	4.688884224290886	-4.3257	initial	4.111848239385489	62.03989345570836
PCLTS	0.33001988071570576	6.620278330019881	0.22825115419094255	4.5787731533484255	-4.35052	initial	2.3490606996733616	60.89324388516724
HLVLL	0.35578947368421054	5.307368421052631	0.3139941253005017	4.6839005318494955	-4.36991	initial	2.585320032554953	48.636040527658835
VCRAS	0.3992015968063872	6.8163672654690615	0.2760992005339781	4.714393849117675	-4.43829	initial	2.98333	62.723911733388874
ACSEK	0.4959183673469388	7.3040816326530615	0.32397238355662666	4.771593254111798	-4.44762	initial	3.8700418740933196	67.27716716860392
HDNMN	0.2954091816367265	6.74251	0.205416	4.688477565302218	-4.48306	initial	2.0317448350045213	62.034433653387815
LQSGA	0.5822784810126582	5.748945147679325	0.5138769858299724	5.073604298502445	-4.55973	initial	4.6618038110078075	52.7586
QYKGD	0.2420814479638009	5.51131	0.21364362390422767	4.863886615240173	-4.65024	initial	1.5428285064831084	50.540040616119086
PCLTD	0.17391304347826086	6.942687747035573	0.12028321692828088	4.801760693966486	-4.68148	initial	0.9178507745088398	63.90322786178726
NNVER	0.2082514734774067	5.593320235756385	0.18378772868113905	4.936260976935876	-4.75247	initial	1.2326704371133184	51.305659759971235
TSGRE	0.21836734693877552	7.134693877551021	0.15102908003086699	4.934557605494494	-4.78353	initial	1.3254142192296512	65.69577902736373
MKFNY	9.432613093333332	0.8563754033333333	4.931448110271313	0.4467403985233653	4.484707711747947	round1	85.80294382983922	7.081988579075123
FYFNY	9.008439829666665	1.1351307873333334	4.721266937368752	0.5952504537472317	4.1260164836215205	round1	81.91406237088195	9.684422611564077
FKFNY	8.780987532333333	1.1111629386666666	4.580465728981093	0.5781253383975166	4.002340390583576	round1	79.82874701118513	9.460661031928797
FKTNY	8.959874209333334	1.5418426973333332	4.697542820672525	0.8081063343691562	3.8894364863033686	round1	81.46880578204265	13.481446729320968
GKFNY	8.463419857666667	1.0332732166666667	4.415657589541664	0.538264	3.877393580299679	round1	76.91724091742557	8.733489917221636
FSFNY	8.487353747666667	1.2612667246666667	4.442996217854245	0.6601101707027315	3.7828860471515133	round1	77.1367	10.86201585236821
FGFNY	8.211117907333334	1.0142901853333333	4.287923158659811	0.5273599179796903	3.7605632406801206	round1	74.60410036672576	8.556266123109477
SKFNY	8.216256960333334	1.0551	4.303622413601502	0.5507411171071135	3.7528812964943885	round1	74.65121594340198	8.93731
FATAY	8.377042693666667	1.20553	4.381503688901265	0.6311637166784451	3.7503399722228203	round1	76.12532266059532	10.341627830335469
FAGNY	8.589988124666666	1.4466964439999999	4.488201029236964	0.7562831123069068	3.7319179169300574	round1	78.0776	12.593170262027757
GYFNY	8.534511516333334	1.5084637356666668	4.470010766564918	0.7867540124364164	3.683256754128501	round1	77.56901946396918	13.169823884359246
GPFNY	8.664729898333334	1.62658	4.528406314855997	0.8471753367117655	3.681230978144231	round1	78.76288030988326	14.272555371257859
MSFNY	8.140799848666665	1.12154	4.2420470984205165	0.5832613632549557	3.658785735165561	round1	73.95941429619214	9.557572751602663
FFFNY	7.912897254000001	1.0382098953333332	4.134673722435711	0.5415683134493681	3.5931054089863426	round1	71.86997054581015	8.779578284682888
FHFNY	7.812825563666666	1.0471352429999998	4.107444041250406	0.5495384191939988	3.557905622056407	round1	70.9525	8.862904490570733
MYFNY	7.872977411333333	1.0652950876666667	4.106582402433523	0.5539667008169634	3.55262	round1	71.50397968950551	9.032443091429638
FAFNY	8.11043	1.32487	4.243260092526811	0.6936109564243437	3.5496491361024676	round1	73.68102249556873	11.45584647413954
IYFNY	7.816614720666667	1.0295624563333334	4.0722858822073995	0.5358361623423408	3.536449719865059	round1	70.98723843897072	8.698846607954193
FADDY	8.271749074666667	1.5561654193333334	4.33393	0.8132213106419691	3.5207053752402007	round1	75.15997562496179	13.615162314059875
FRFNY	8.00711	1.3046	4.176154609051201	0.6799895312510462	3.4961650778001547	round1	72.73375156469652	11.266583519014127
MIFNY	8.00202	1.3293	4.1829828783541085	0.6932262166455962	3.4897566617085123	round1	72.68702520322717	11.497178144644304
FAFPY	7.85068	1.4605480263333332	4.111986644639175	0.7633714407370108	3.348615203902164	round1	71.29959546788092	12.7225
FKMNY	7.526679095333333	1.1341676113333332	3.9247453927618827	0.5921869081988143	3.3325584845630685	round1	68.3291	9.675430491068647
GGFNY	7.726615850333334	1.37689	4.043267549296682	0.7166508641638251	3.326616685132857	round1	70.16211585783265	11.941486042820687
FQFNY	7.571652457333333	1.2287143343333333	3.942325886572483	0.6398148969820386	3.302510989590444	round1	68.74138919381456	10.558109799589218
FATNY	7.840529587333333	1.58584	4.103487207876785	0.828377	3.2751102942794734	round1	71.2065	13.892180027385324
FPFNY	7.461640046333333	1.2127062756666667	3.8895052238109025	0.6329469958119348	3.2565582279989678	round1	67.73277959476803	10.408660070330491
IKFNY	7.715467059333332	1.5805506203333335	4.023348936547298	0.8240405758693002	3.1993083606779975	round1	70.05990213923351	13.842820255803822
GSFNY	7.455400032333333	1.4162503303333331	3.9079873119346815	0.7399004735350919	3.1680868383995895	round1	67.67557024937352	12.308928209995639
FDFNY	7.24689	1.2369723723333335	3.789162437870426	0.6443031289446819	3.144859308925744	round1	65.76394000977935	10.635206065226864
GAFNY	7.283821952666667	1.3162732946666666	3.800507465399375	0.6860762411874624	3.1144312242119128	round1	66.10251774952631	11.375552013443702
FATPY	7.017428300333333	1.0699377730000001	3.6712012733635286	0.5600865105495009	3.1111147628140277	round1	63.6602	9.075786764797412
MKTNY	7.296051195666666	1.3696750949999998	3.82764	0.7186127972242757	3.1090238033603144	round1	66.21463720738339	11.874106195929544
SSFNY	7.717229994666667	1.8550322933333334	4.0397337066009635	0.9655491652565361	3.0741845413444273	round1	70.07606498380292	16.40535532457833
GIFNY	7.23513	1.3948633443333334	3.7968178015161573	0.729288	3.0675297782316564	round1	65.65609685838272	12.109261321341883
FTFNY	7.179928364999999	1.36231	3.7634635808609214	0.7127174889543992	3.050746091906522	round1	65.15000640242037	11.805374360490447
FSFSY	7.189065514666666	1.3819284226666666	3.764971229756514	0.7188081353119674	3.0461630944445464	round1	65.23377710408897	11.98850210991473
ISFNY	7.399726513666667	1.5973953396666667	3.862878206160149	0.8320878806530748	3.0307903255070743	round1	67.16514742680764	14.000080970311819
FSTNY	7.170226033333333	1.4640473813333335	3.751992102662039	0.7641494899708176	2.9878426126912214	round1	65.0611	12.75515698014564
GVFNY	7.082114816333333	1.3621938076666666	3.69632	0.7087985330480518	2.9875243379338383	round1	64.25323772691155	11.804261601419055
FADYY	7.001866795666667	1.3774197929999998	3.6564026704843733	0.7192754530770543	2.937127217407319	round1	63.517512337265444	11.946409967635523
GDFNY	7.186438548000001	1.6087029920000002	3.7440999310846728	0.8362509187366199	2.907849012348053	round1	65.20969269604548	14.105648148378666
FVFNY	6.717853520999999	1.2237032743333334	3.513657984676687	0.639736	2.873922482191434	round1	60.91363780636878	10.51132701499969
IAFNY	7.089233153666666	1.6088555483333333	3.705155081310362	0.8401496287169481	2.865005452593414	round1	64.31849966689077	14.107072399950207
QGFNY	7.512697370333334	2.0516488806666664	3.932151490732387	1.0703232264237463	2.861828264308641	round1	68.20088048102194	18.240949281135244
FADAY	6.581229773666667	1.2146161483333333	3.4535340512850006	0.6380599695859825	2.8154740816990182	round1	59.661051650265875	10.426490461816144
FADPY	6.6357934599999995	1.32012	3.471769084878988	0.6887950766945861	2.782974008184402	round1	60.16129937045412	11.41149560901226
GHFNY	6.64807	1.3628113633333332	3.4823553695410703	0.7128150105507439	2.7695403589903265	round1	60.27385825744146	11.810027043007404
FKDNY	6.667226838333334	1.3882455296666667	3.487758309727294	0.7258626309293973	2.7618956787978965	round1	60.4495	12.047478026389491
LKTNY	6.874292605666667	1.6023229086666666	3.5741955065967517	0.8317395517941986	2.742455954802553	round1	62.34789382372715	14.046084290782346
GAGNY	6.770378170333333	1.64032	3.5520235280297094	0.859266	2.6927572202998244	round1	61.39519134221625	14.400861638762683
FRTNY	6.983002529666667	1.8662443473333334	3.659015410477471	0.9766789270109943	2.6823364834664765	round1	63.3446	16.510030005601543
FRFPY	6.327532993333333	1.2714423453333332	3.3216433636713423	0.6679372910951132	2.653706072576229	round1	57.33512309761016	10.957014489325944
SAFNY	6.776416119333334	1.6985487170000002	3.524588398641084	0.8806756030655439	2.6439127955755404	round1	61.450548126642616	14.94443938196303
FAFSY	6.2915880773333335	1.25082	3.289896423947986	0.6560260077206659	2.63387	round1	57.005574940407065	10.7645
FAFAY	6.27051	1.2407645683333335	3.2775262167934707	0.6500087130898446	2.627517503703626	round1	56.812300336165265	10.670609650214727
GCFNY	6.829738173999999	1.8346113019999999	3.5715935909442056	0.9557518198475163	2.6158417710966892	round1	61.93941238921825	16.21470687122674
GKTNY	6.717012925333333	1.7993827243333333	3.5017187860019496	0.9371796867759773	2.5645390992259722	round1	60.90593110445571	15.885816185348853
FIFNY	6.75077	1.8957388496666667	3.544437933443294	0.9858854195415235	2.5585525139017706	round1	61.215438118085686	16.785387903777927
FADNY	6.31359	1.47185	3.3076698994192455	0.7702976455629584	2.537372253856287	round1	57.207252123953296	12.827994827908135
TKTNY	6.984293188666666	2.17996	3.6648113479354354	1.137214166230071	2.5275971817053646	round1	63.3564	19.438858741519883
FPTNY	6.860910116666666	2.0395722910000003	3.579234916505571	1.0637092223235962	2.515525694181975	round1	62.22520124075545	18.12820337648597
IIFNY	6.516869970666666	1.6999588716666665	3.3961908954527527	0.8860759529434556	2.510114942509297	round1	59.070991724222225	14.957604453227113
QAFNY	6.462263464666667	1.71993	3.3789273388186274	0.8959275523082072	2.4829997865104203	round1	58.57035142717437	15.144058377419555
FFFSY	6.007926471333334	1.3800950226666666	3.132985097421581	0.7215577107856207	2.4114273866359603	round1	54.40492455840106	11.971385660048547
GIGNY	6.5584155273333336	2.0160172203333335	3.4303947246132833	1.0517241597724636	2.37867	round1	59.4519	17.908295453413835
FSTYY	5.682063117999999	1.5206083406666666	2.990698063774877	0.7965874550090261	2.194110608765851	round1	51.41736249006784	13.28320477375988
FATYY	5.653993707000001	1.4922154456666668	2.9665188558819158	0.779292	2.1872267981826647	round1	51.16001809485972	13.01813137797971
TSFNY	6.0202093219999995	1.94524	3.151339209460053	1.01328	2.138054229573993	round1	54.51753549905261	17.247514221696644
GVGNY	6.007435868000001	1.9307741399999998	3.145541377535526	1.0101002038707847	2.1354411736647414	round1	54.40042663651366	17.112474077301293
FSFRY	5.5753	1.6121337446666668	2.964967920517745	0.8427799632606788	2.122187957257066	round1	50.438532378827695	14.137677332420491
GKTYY	6.288515801666667	2.2976215633333332	3.276677151481883	1.1927779951941107	2.0838991562877722	round1	56.977407875435475	20.53732709902284
FKTYY	5.27685	1.4892683756666667	2.7707418309000533	0.778425	1.9923166013291174	round1	47.70227571664323	12.990617809796479
FCFSY	5.27031	1.6496661926666665	2.7661116378227413	0.8645185485617327	1.9015930892610085	round1	47.6423	14.48807673492251
FAFYY	5.115772191333334	1.7827683433333334	2.6741627137835877	0.9216132858148846	1.7525494279687033	round1	46.22552586638959	15.730705887844648
TKTYY	5.619503796666667	2.5168948876666666	2.9561173192293193	1.322863826293398	1.6332534929359213	round1	50.84380963877513	22.58444222007842
QIFNY	5.156076893000001	2.47462	2.695695597707316	1.2904901063446053	1.4052054913627106	round1	46.595045165332195	22.18972170909317
TRTNY	5.216745212666667	2.6108995986666668	2.726812052657484	1.361698881362174	1.36511	round1	47.15126104150113	23.46206135557354
FIFSY	4.352	1.8092970983333334	2.2858268302767595	0.9465370010086559	1.3392898292681035	round1	39.22317828983558	15.978375848011451
FATRY	4.168454630333334	1.7730054290000001	2.1818365769262886	0.929571	1.2522659791801347	round1	37.540382284090214	15.639560238376797
TSTYY	4.539359287333333	2.48599	2.3833229184486924	1.2978644875534828	1.0854584308952095	round1	40.94088949941934	22.29590957241551
FIGNY	4.12223	2.50825	2.152618006303982	1.3079806009867734	0.8446374053172088	round1	37.116548337509926	22.50374993464866
FITNY	4.154406360666666	2.5684421846666665	2.1875834145923636	1.344673945740217	0.8429094688521466	round1	37.41158572825621	23.065682933964023
FAFLY	4.3089168429999996	2.8233880263333333	2.2596896319267064	1.4793741162300849	0.7803155156966215	round1	38.82816004217345	25.445833319848134
FSFLY	4.049751433333333	2.598791954333333	2.125270281578302	1.3612711508378534	0.7639991307404486	round1	36.452094309638774	23.34902552747868
FTFLY	3.0531739193333336	1.94814	1.5979608351231456	1.0217479768461133	0.5762128582770323	round1	27.315328396797266	17.274618634468165
FIFLY	2.2443316576666668	1.7223416126666666	1.1756136934999342	0.9047339298322044	0.2708797636677298	round1	19.899746265509442	15.16656761685442
FFFLY	1.7110094513333334	1.48755	0.9019948746585696	0.7842862084940672	0.11770866616450248	round1	15.010171609314835	12.974553304910689
FCFLY	2.0872100506666666	2.2909039549999997	1.093141612911438	1.2017468452684064	-0.108605	round1	18.459232785282072	20.474612139789627
QIGNY	3.73244	4.10508	1.9616085175588756	2.150922033173709	-0.189314	round1	33.54290138744575	37.41155131013879
MPFDY	10.180140526263228	0.8053764103466071	7.494145475503498	0.58987	6.904275131549866	round2	92.65638279686353	6.605866779858783
MGFDY	9.195301480153288	0.5421257954505503	6.6325990164465525	0.39456431223168326	6.238034704214869	round2	83.62723684511907	4.148183812633507
FKMDY	9.53113	1.4171568674932467	7.092939054004993	1.043002156648164	6.049936897356829	round2	86.70615442231309	12.317391555610069
HKFNY	8.940092350179697	0.8196025824710832	6.57158	0.6028542891702665	5.968727452263064	round2	81.2874	6.738680984045713
FKMAY	8.958073837503488	0.8992185404431158	6.432142417142033	0.646406	5.785736474442226	round2	81.45229971429148	7.481968075338729
MKFMY	8.782286532767914	0.9086489538355854	6.381648505506949	0.6522003281525536	5.729448177354396	round2	79.8407	7.57001
MKFDW	8.829283211516918	1.2579278927626345	6.511	0.9272078098985203	5.58379	round2	80.27152874075776	10.830844831916052
MKMMY	8.633577722587011	1.2171775592828222	6.3459163070796984	0.8964642533524444	5.449452053727254	round2	78.4773	10.450403553396612
MKMNY	8.844070796052343	1.4719398864922038	6.476964904963189	1.0749649886562036	5.401999916306986	round2	80.40710344158984	12.828840665577305
MKFDY	7.890814871138946	0.7146396931119154	5.884227176398561	0.5323515207262308	5.35188	round2	71.66751608525408	5.75876
FGMAY	8.32236	1.054317638358951	6.104247794641876	0.7660351248854097	5.338212669756466	round2	75.62399726477103	8.929958657735897
MAFDY	7.676170320091985	0.6072014391157597	5.615219368884003	0.44047439650324577	5.174744972380758	round2	69.69962398470739	4.755723897887842
PKFDY	8.078699546287288	1.0724582248940553	5.958876346779978	0.7876805678972533	5.1711957788827245	round2	73.39006979665626	9.099317466490838
MPFDW	8.146891339019485	1.300263397929302	5.931445567976624	0.9422364435692119	4.989209124407412	round2	74.01526195543808	11.22608512412991
HKFDY	8.083463450683368	0.8536806835562022	5.587759419184511	0.5987586412360552	4.989000777948456	round2	73.43374595700172	7.05683
MKMDY	8.354265236299872	1.6867031801270729	6.155110486524816	1.2430612221369206	4.912049264387895	round2	75.91649565704911	14.833850564452664
MEFDY	7.4196875137230025	0.7720748024560247	5.395483909029892	0.5636748170565639	4.831809091973328	round2	67.34815274484751	6.2949661024711325
NYFDY	7.556405350430673	0.9160655883476853	5.500884710390852	0.6695617213229559	4.831322989067896	round2	68.60160152586033	7.639250529168655
PKMDY	8.213402841473586	1.719441337556724	6.0430480015939745	1.2666408067627286	4.776407194831246	round2	74.62504897139772	15.139490921361087
MKGDY	8.386670894996476	1.8270805731735964	6.103920986815207	1.3419148971945132	4.7620060896206935	round2	76.21359539450347	16.14440069558968
GKFDW	8.192619037973316	1.789027980338141	6.055439700536641	1.3111838378199725	4.744255862716669	round2	74.4345	15.789145269852563
FKADY	8.193122827802064	1.7258206721090883	6.003880776806727	1.259861347172374	4.744019429634353	round2	74.43911889067353	15.199047788408743
SYFDY	7.857388433515482	1.5817622950819672	5.839331906427514	1.167710351071884	4.67162	round2	71.36105769985467	13.854132337231288
FKFDY	7.146236710029103	0.8256748322200317	5.008417476918544	0.58094	4.427477183336515	round2	64.8411	6.795370936267179
MAMNY	7.402206977319421	1.4558370052446543	5.403506954732953	1.0518975245719366	4.351609430161017	round2	67.18788867415884	12.678505681626824
MGFDW	7.759816823009845	1.909304985191163	5.698764349031962	1.4001070780983957	4.298657270933567	round2	70.46650714818634	16.912040068380808
MYFDY	6.805285274262079	0.8802504588325895	4.906873059655644	0.6371282524416828	4.269744807213961	round2	61.71522468915786	7.304883850431843
SKFDY	6.913370136152242	0.8527186254583222	4.795180344234468	0.5913668154523658	4.203813528782102	round2	62.70616224086768	7.047849244958508
GYFDY	7.323025794018027	1.648322999254239	5.376118499940343	1.21079	4.165328535577843	round2	66.46194420284236	14.475536807626554
MKFKY	6.7462611218900355	0.8190596403478931	4.6960491676424505	0.5706813465410839	4.125367821101366	round2	61.17408277510575	6.733612127477685
FYFDY	6.445447698388236	0.9071793513310321	4.794572014020919	0.6717360221522607	4.122835991868659	round2	58.416182064558114	7.556289456628793
MNMDY	6.922323463767872	1.370074533261563	5.094561579745179	1.001266596908895	4.093294982836284	round2	62.78824763554677	11.877835313949985
HKMDY	7.24101	1.6287554015316819	5.229804005351208	1.178402092675016	4.051401912676192	round2	65.70998805292243	14.29285555671577
MGFAY	6.2959050334317626	0.855608	4.4896598539957635	0.6109127528242517	3.878747101171512	round2	57.04515341450792	7.074828344610916
HKFDW	6.717224318662698	1.1658326263260483	4.703251248131682	0.8290598248967315	3.874191423234951	round2	60.90786918888849	9.97105
EKFDW	6.7852466446413215	1.3706642666586661	4.768647109247694	0.9726876676751525	3.7959594415725415	round2	61.53150765211161	11.883341009447932
HKMAY	6.221376364936219	0.7875012308703068	4.288977135868671	0.546744	3.742232644823347	round2	56.361863867760704	6.438985786428455
MKFAY	6.164763222415694	0.7644234890531513	4.267599279475198	0.5270052889347108	3.7405939905404875	round2	55.842826438625636	6.223534160575881
RKMAY	6.664218049552477	1.5736069226058274	4.856856967877005	1.13953	3.7173313934775747	round2	60.42190009369057	13.777994547262967
EKMDY	7.035521051152007	2.15858	5.159637916258158	1.5842770528967023	3.575360863361456	round2	63.82605938957282	19.239212866723783
HKFPY	6.479125893549564	1.7999102040195119	4.718635833574646	1.3170254521874816	3.4016103813871643	round2	58.724948599256436	15.890740686060049
MEFDW	6.446192666716079	1.870335126455821	4.675749613270253	1.3732317724815424	3.3025178407887106	round2	58.42301204128181	16.548221134522507
MSMDY	5.675628745851164	1.083275208334208	4.080917352286737	0.7830409866940027	3.2978763655927343	round2	51.358371241224525	9.200303805945802
MRMDY	5.577736011067831	1.0062977926920962	4.004571864089137	0.7209970636535123	3.283574800435624	round2	50.460876576014584	8.481649897542441
SKMDY	6.419016128923366	1.865351711564953	4.618437809973121	1.3409516899035279	3.277486120069593	round2	58.17385363599443	16.501696442070266
MEFKY	5.75337	1.2406875913051953	4.1356244840708065	0.8944737785310202	3.2411507055397863	round2	52.071152395015645	10.669890999924025
FRMDY	5.744280860105388	1.2266739251023975	3.953547592605684	0.8465965699990369	3.1069510226066472	round2	51.98778369389451	10.539060731023813
HKRDY	5.909993105134216	1.5958287891078118	4.259623311254713	1.1632156921312131	3.09641	round2	53.50705737853018	13.98545580171605
GYMDY	6.447777373667043	2.281355088910081	4.659762371730573	1.6528173478611656	3.0069450238694078	round2	58.43754086242017	20.38546482457909
MYMDY	5.587047601957834	1.630895563108212	4.073532988360761	1.1807332010270137	2.8927997873337477	round2	50.54624657989579	14.312835903792356
MKMDW	6.867343669348352	2.9695021009761846	5.078094878406106	2.1937340662392244	2.884360812166882	round2	62.28418497660611	26.80994057051271
MGMDY	5.200718338741005	1.073855329854097	3.6286990178804235	0.7453122278145988	2.8833867900658245	round2	47.00432435738345	9.112360706921924
HPFAW	5.008773278530314	0.6980066884831522	3.361802254972605	0.48393960976163397	2.8778626452109712	round2	45.24454445202292	5.60347
MAMDY	4.989004817301816	0.9744735624557355	3.5616570325134216	0.6932672174927199	2.8683898150207017	round2	45.063304357635374	8.184541878904607
MEMDY	4.887131839071661	0.9878129421049797	3.5492321150420754	0.7155900012729699	2.8336421137691055	round2	44.12931824831912	8.309077071995205
MKFAW	6.106086412468716	1.870360566565911	4.118057162516389	1.2872102319883048	2.830846930528084	round2	55.30486900985927	16.548458640996245
MPGDY	5.692983740760874	1.766635362492867	4.061901615854671	1.28247	2.7794302807811713	round2	51.51748432944998	15.580089896927246
RGMAY	5.304216899534265	1.5479575848303393	3.8581615682993378	1.1303517404026815	2.7278098278966563	round2	47.953214041326305	13.538534743545831
MYFMY	4.759185217442785	1.137700137650813	3.4891103144440394	0.8293078860752022	2.6598024283688373	round2	42.95628522806782	9.708409824336957
MPMDY	5.336435103496068	1.5001787596486171	3.6558682256062673	1.0234072327295762	2.632460992876691	round2	48.248595166824174	13.092476127920119
HKNDY	5.338919727128306	1.740638730849783	3.8435339741161894	1.2570679915587408	2.5864659825574483	round2	48.2714	15.337387790344648
FYMAY	4.454038663397259	0.7953322479898802	3.1102362401915653	0.5591749563661533	2.551061283825412	round2	40.15865775377964	6.512095425311635
NYMDY	5.6128468371024764	2.1348944532088385	4.072874563717288	1.5505711673258988	2.522303396391389	round2	50.78277767650946	19.01812211248682
HAMDY	4.635866506159793	1.1784973584684384	3.344920702300359	0.8464833790945131	2.4984373232058457	round2	41.82568155515976	10.089288838629848
MFMDY	4.974287073294838	1.623752793079799	3.642111048984798	1.190221991180441	2.451889057804357	round2	44.92836996480812	14.24615167498412
FGFDW	5.345173813136153	1.9968851366739557	3.8688120861942896	1.4497048193001165	2.419107266894173	round2	48.32871291305072	17.729680120812432
HAMAY	3.9226697692946098	0.5789200368655743	2.7165005390257293	0.40446995818350334	2.312030580842226	round2	35.28699134491727	4.491691387927811
FKFDW	5.943238616484231	2.8692237478787184	4.360587325775913	2.1009357837537324	2.2596515420221803	round2	53.81185700584527	25.873751302782587
RYMAY	4.264066560421817	1.3347292228346872	3.0915570245161867	0.9702640650138589	2.1212929595023278	round2	38.41696620397729	11.547854822008032
HKFAY	4.647486259622075	1.7910595813969028	3.372224198011777	1.293988847896663	2.078235350115114	round2	41.93221312531698	15.808112106151457
FYMDY	3.7079719012038073	0.8512201829639614	2.651128667751913	0.6100135831685213	2.0411150845833914	round2	33.31861042604798	7.033859926843482
MHFAW	5.461056677471178	3.103946896726003	3.971644431478914	2.2685699180500762	1.7030745134288376	round2	49.39114367218854	28.065104531580282
SYMDY	4.15157	1.8049851831929271	2.889819013334677	1.2499969345072872	1.6398220788273898	round2	37.385612288788764	15.938120214037408
MWMDY	4.5010852272315125	2.249979635503451	3.2558903417977625	1.630063129355487	1.6258272124422755	round2	40.58998741426115	20.092546544191052
MGFKW	5.219684781197159	2.926045414798398	3.5977274822393723	2.0465287329079374	1.551198749331435	round2	47.17821142837075	26.404233037888822
GGFAW	5.8613920669580155	3.8254586735027396	4.170502847246742	2.7356524447761283	1.4348504024706137	round2	53.06147607381591	34.80107058103012
HGFAY	3.2748044773007585	1.3791693682695423	2.365508430020458	0.9996010484432931	1.365907381577165	round2	29.34726921307461	11.962743837706562
HGMAY	2.7882954015695263	1.0210769158483044	2.0315042596860455	0.7396661612809345	1.291838098405111	round2	24.886884067931604	8.619626400525654
HGFAW	4.264700422178039	2.726524682933478	3.1850356712803696	1.9990205728229045	1.1860150984574651	round2	38.42277753968007	24.541526261282243
MGFAW	4.023652772294913	2.406761667291132	2.903542558069397	1.7606792456980134	1.1428633123713838	round2	36.212818033386526	21.556248838841714
SGFAW	5.088592832469572	3.701660562690473	3.6883312937487642	2.6873496822171976	1.0009816115315666	round2	45.97634159711727	33.64530306862332
MGMDW	3.7944781739757913	2.3628695658976486	2.62282	1.656893864992086	0.9659307798160242	round2	34.11171237066003	21.14647631073924
MPMDW	3.5786257017039773	2.222843284105456	2.5637260468343506	1.6033526478515991	0.9603733989827514	round2	32.13274587467738	19.8392
MGVAW	4.405570346221563	3.019822824870822	3.0376478270338496	2.0929542813713353	0.9446935456625143	round2	39.714293254277514	27.27973011331445
HYMAY	2.047744121715076	1.007925489671173	1.4685355248412177	0.7272596714024612	0.7412758534387566	round2	18.097403475170303	8.496845923363162
MYFAW	2.728116523142365	1.8533673788246914	1.975724301954133	1.3558825292531775	0.6198417727009555	round2	24.335155459406803	16.389811839403976
MEMDW	3.3257362403877764	2.5416467829319145	2.408365198318771	1.8401674808243078	0.5681977174944632	round2	29.81421893882809	22.815523584974617
MYMDW	2.09837	2.363978469011602	1.466306065753809	1.6933005048081207	-0.226994	round2	18.56155885539212	21.156828925856743
GPFAW	0.2183067477809453	1.2117046219108696	0.1546630899812063	0.8661758219794202	-0.711513	round2	1.3248586374391416	10.39930872512793
MGFVW	2.3095654454552905	3.4907115810179494	1.6233000852665915	2.5545599498414346	-0.93126	round2	20.497819009736176	31.675903227279044

## Sheet: Figure 4d
Protein	Encoding	Model	Acquisition	Timestep	Mean	Std
GB1	AA	Boosting Ensemble	GREEDY	480	0.898465	0.0163286
GB1	AA	Boosting Ensemble	TS	480	0.929709	0.0137388
GB1	AA	Boosting Ensemble	UCB	480	0.922904	0.0145908
GB1	AA	DKL	GREEDY	480	0.795863	0.0204134
GB1	AA	DKL	TS	480	0.814831	0.0182451
GB1	AA	DKL	UCB	480	0.777529	0.0217005
GB1	AA	DNN Ensemble	GREEDY	480	0.862443	0.018855
GB1	AA	DNN Ensemble	TS	480	0.89734	0.0156817
GB1	AA	DNN Ensemble	UCB	480	0.840563	0.0189409
GB1	AA	GP	GREEDY	480	0.887225	0.017527
GB1	AA	GP	TS	480	0.926919	0.0129355
GB1	AA	GP	UCB	480	0.89042	0.017109
GB1	Random	Random	GREEDY	480	0.471029	0.0132418
GB1	georgiev	Boosting Ensemble	GREEDY	480	0.830489	0.0155305
GB1	georgiev	Boosting Ensemble	TS	480	0.880775	0.0151352
GB1	georgiev	Boosting Ensemble	UCB	480	0.863556	0.0156598
GB1	georgiev	DKL	GREEDY	480	0.880515	0.0142165
GB1	georgiev	DKL	TS	480	0.891929	0.0151279
GB1	georgiev	DKL	UCB	480	0.871872	0.0142846
GB1	georgiev	DNN Ensemble	GREEDY	480	0.865175	0.0153729
GB1	georgiev	DNN Ensemble	TS	480	0.881197	0.0149853
GB1	georgiev	DNN Ensemble	UCB	480	0.899945	0.0133928
GB1	georgiev	GP	GREEDY	480	0.858625	0.0126985
GB1	georgiev	GP	TS	480	0.700528	0.0169921
GB1	georgiev	GP	UCB	480	0.861034	0.0128511
GB1	onehot	Boosting Ensemble	GREEDY	480	0.79624	0.0162959
GB1	onehot	Boosting Ensemble	TS	480	0.817663	0.0141127
GB1	onehot	Boosting Ensemble	UCB	480	0.812246	0.0144904
GB1	onehot	DKL	GREEDY	480	0.855929	0.0135447
GB1	onehot	DKL	TS	480	0.8418	0.0147508
GB1	onehot	DKL	UCB	480	0.857739	0.0138423
GB1	onehot	DNN Ensemble	GREEDY	480	0.893295	0.0148931
GB1	onehot	DNN Ensemble	TS	480	0.896709	0.0143362
GB1	onehot	DNN Ensemble	UCB	480	0.902853	0.0134877
GB1	onehot	GP	GREEDY	480	0.818936	0.0135182
GB1	onehot	GP	TS	480	0.75773	0.0148721
GB1	onehot	GP	UCB	480	0.818936	0.0135182
GB1	ESM2	Boosting Ensemble	GREEDY	480	0.789127	0.0150727
GB1	ESM2	Boosting Ensemble	TS	480	0.851212	0.0139504
GB1	ESM2	Boosting Ensemble	UCB	480	0.817272	0.0148169
GB1	ESM2	DKL	GREEDY	480	0.891495	0.0154429
GB1	ESM2	DKL	TS	480	0.906492	0.013602
GB1	ESM2	DKL	UCB	480	0.8718	0.0151179
GB1	ESM2	DNN Ensemble	GREEDY	480	0.869891	0.0157028
GB1	ESM2	DNN Ensemble	TS	480	0.877672	0.0149968
GB1	ESM2	DNN Ensemble	UCB	480	0.879846	0.0159497
GB1	ESM2	GP	GREEDY	480	0.467086	0.00477797
GB1	ESM2	GP	TS	480	0.498261	0.0158353
GB1	ESM2	GP	UCB	480	0.407476	0.00772207
TrpB	AA	Boosting Ensemble	GREEDY	480	0.855038	0.0143313
TrpB	AA	Boosting Ensemble	TS	480	0.891446	0.0140714
TrpB	AA	Boosting Ensemble	UCB	480	0.87277	0.0133466
TrpB	AA	DKL	GREEDY	480	0.857143	0.0150905
TrpB	AA	DKL	TS	480	0.876633	0.0138505
TrpB	AA	DKL	UCB	480	0.865877	0.0136942
TrpB	AA	DNN Ensemble	GREEDY	480	0.829071	0.00583655
TrpB	AA	DNN Ensemble	TS	480	0.839123	0.00748118
TrpB	AA	DNN Ensemble	UCB	480	0.826716	0.00897113
TrpB	AA	GP	GREEDY	480	0.820402	0.012874
TrpB	AA	GP	TS	480	0.88309	0.00931774
TrpB	AA	GP	UCB	480	0.860605	0.0124998
TrpB	Random	Random	GREEDY	480	0.564808	0.013697
TrpB	georgiev	Boosting Ensemble	GREEDY	480	0.880232	0.0137136
TrpB	georgiev	Boosting Ensemble	TS	480	0.8962	0.0137525
TrpB	georgiev	Boosting Ensemble	UCB	480	0.895766	0.0132215
TrpB	georgiev	DKL	GREEDY	480	0.87882	0.0129642
TrpB	georgiev	DKL	TS	480	0.899875	0.0122418
TrpB	georgiev	DKL	UCB	480	0.879329	0.0132993
TrpB	georgiev	DNN Ensemble	GREEDY	480	0.878488	0.0127525
TrpB	georgiev	DNN Ensemble	TS	480	0.887158	0.012309
TrpB	georgiev	DNN Ensemble	UCB	480	0.883537	0.0124496
TrpB	georgiev	GP	GREEDY	480	0.847968	0.0156106
TrpB	georgiev	GP	TS	480	0.743267	0.0141652
TrpB	georgiev	GP	UCB	480	0.84801	0.0156067
TrpB	onehot	Boosting Ensemble	GREEDY	480	0.885299	0.0151626
TrpB	onehot	Boosting Ensemble	TS	480	0.913212	0.013681
TrpB	onehot	Boosting Ensemble	UCB	480	0.902941	0.0143532
TrpB	onehot	DKL	GREEDY	480	0.890615	0.0123373
TrpB	onehot	DKL	TS	480	0.871587	0.0127173
TrpB	onehot	DKL	UCB	480	0.880327	0.0118259
TrpB	onehot	DNN Ensemble	GREEDY	480	0.910756	0.0128452
TrpB	onehot	DNN Ensemble	TS	480	0.909352	0.0130465
TrpB	onehot	DNN Ensemble	UCB	480	0.919567	0.0123836
TrpB	onehot	GP	GREEDY	480	0.885008	0.0148223
TrpB	onehot	GP	TS	480	0.832846	0.0135624
TrpB	onehot	GP	UCB	480	0.885008	0.0148223
TrpB	ESM2	Boosting Ensemble	GREEDY	480	0.819414	0.0136368
TrpB	ESM2	Boosting Ensemble	TS	480	0.866642	0.0136372
TrpB	ESM2	Boosting Ensemble	UCB	480	0.843532	0.0133398
TrpB	ESM2	DKL	GREEDY	480	0.909721	0.0127782
TrpB	ESM2	DKL	TS	480	0.908982	0.0121381
TrpB	ESM2	DKL	UCB	480	0.910005	0.012731
TrpB	ESM2	DNN Ensemble	GREEDY	480	0.877676	0.0131099
TrpB	ESM2	DNN Ensemble	TS	480	0.888983	0.0127447
TrpB	ESM2	DNN Ensemble	UCB	480	0.88328	0.0132835
TrpB	ESM2	GP	GREEDY	480	0.628215	0.00210075
TrpB	ESM2	GP	TS	480	0.580884	0.011838
TrpB	ESM2	GP	UCB	480	0.643956	0.00586092

## Sheet: Figure 5a
Protein	Encoding	Model	rho	miscalibration_area	MAE
GB1	AAindex	BOOSTING_ENSEMBLE	0.6744779235662035	0.30779003447422915	0.00837215
GB1	AAindex	DKL_BOTORCH	0.4828664747056366	0.4773442194194599	0.34326193099561925
GB1	AAindex	DNN_ENSEMBLE	0.286646	0.090386	0.0322877
GB1	AAindex	GP_BOTORCH	-0.736816	0.0905809	0.4053592451636893
GB1	ESM2	BOOSTING_ENSEMBLE	0.555555	0.20596829127967778	0.00952879
GB1	ESM2	DKL_BOTORCH	0.8791422300627397	0.4966712229692526	0.7787275044453094
GB1	ESM2	DNN_ENSEMBLE	0.5153865064042631	0.10750383975804266	0.0348032
GB1	ESM2	GP_BOTORCH	-0.0127587	0.32574184250979393	0.015498297977578065
GB1	Georgiev	BOOSTING_ENSEMBLE	0.6039535480544307	0.263618	0.00865302
GB1	Georgiev	DKL_BOTORCH	0.27517420159521033	0.4848370921308034	0.6026860997902286
GB1	Georgiev	DNN_ENSEMBLE	0.35013191340716776	0.036507226721379016	0.028090952563306973
GB1	Georgiev	GP_BOTORCH	0.0857299	0.3579419775284559	0.12109115874076587
GB1	Onehot	BOOSTING_ENSEMBLE	0.47182327831962945	0.2631408059226968	0.010717598777258228
GB1	Onehot	DKL_BOTORCH	0.4197526995788283	0.464832	0.5931165976756805
GB1	Onehot	DNN_ENSEMBLE	0.3600932221570295	0.0415595	0.023873276729857052
GB1	Onehot	GP_BOTORCH	0.23006165776350254	0.3348518945059006	0.15105558563742114
TrpB	AAindex	BOOSTING_ENSEMBLE	0.2595597646169822	0.33298830029784166	0.019888226991969394
TrpB	AAindex	DKL_BOTORCH	0.39541181691386146	0.49537123886990975	0.6313377547766704
TrpB	AAindex	DNN_ENSEMBLE	0.3501516011983248	0.13133294438337517	0.0462151
TrpB	AAindex	GP_BOTORCH	-0.733416	0.13181822184487949	0.5029084748848592
TrpB	ESM2	BOOSTING_ENSEMBLE	0.29299323937168786	0.2667221726513245	0.021010046366652803
TrpB	ESM2	DKL_BOTORCH	0.9085877291341431	0.49886925304605306	0.9255961167106109
TrpB	ESM2	DNN_ENSEMBLE	0.367143	0.11208309529735544	0.031150914517579988
TrpB	ESM2	GP_BOTORCH	-0.00664408	0.2354393987500335	0.032836301975023234
TrpB	Georgiev	BOOSTING_ENSEMBLE	0.2790108266634468	0.3213294590137906	0.020048785342866138
TrpB	Georgiev	DKL_BOTORCH	0.31995230951721687	0.49226857765401966	0.720902
TrpB	Georgiev	DNN_ENSEMBLE	0.37371075347156907	0.0856865	0.0356831
TrpB	Georgiev	GP_BOTORCH	0.0455899	0.3367269684554529	0.13601442740359337
TrpB	Onehot	BOOSTING_ENSEMBLE	0.29673589406552875	0.37854319814239124	0.021946026117313083
TrpB	Onehot	DKL_BOTORCH	0.4399656741558489	0.47029542142186603	0.6886345106863931
TrpB	Onehot	DNN_ENSEMBLE	0.3281789380101618	0.0907363	0.030513889248382022
TrpB	Onehot	GP_BOTORCH	0.11013766953136667	0.3184044501200016	0.1703431583470284
